# Supplementary material for: Optimization and Standardization of Human Saliva Collection for MALDI-TOF MS
Source: Diagnostics (Basel). 2021 Jul 21;11(8):1304. doi: 10.3390/diagnostics11081304 (PMC8392517; doi:10.3390/diagnostics11081304)
Supplement: Supplementary file 1 [file diagnostics-11-01304-s001.zip]

Archive with 1 entries (1 files):
- diagnostics-1255213-supplementary.pdf
